# Supplementary material for: ShK-Domain-Containing Protein from a Parasitic Nematode Modulates Drosophila melanogaster Immunity
Source: Pathogens. 2022 Sep 24;11(10):1094. doi: 10.3390/pathogens11101094 (PMC9610955; doi:10.3390/pathogens11101094)
Supplement: Supplementary file 1 [file pathogens-11-01094-s001.zip]

Archive with 2 entries (2 files):
- MgTx video.MOV
- Supplementary_Figure_1.pdf
